# Supplementary material for: Revitalizing Skin Repair: Unveiling the Healing Power of Livisin, a Natural Peptide Calcium Mimetic
Source: Toxins (Basel). 2023 Dec 31;16(1):21. doi: 10.3390/toxins16010021 (PMC10819626; doi:10.3390/toxins16010021)
Supplement: Supplementary file 1 [file toxins-16-00021-s001.zip]

Archive with 1 entries (1 files):
- toxins-2720602-supplementary.pdf
